# Supplementary material for: LRG1 Promotes ECM Integrity by Activating the TGF-β Signaling Pathway in Fibroblasts
Source: Int J Mol Sci. 2023 Aug 4;24(15):12445. doi: 10.3390/ijms241512445 (PMC10418909; doi:10.3390/ijms241512445)
Supplement: Supplementary file 1 [file ijms-24-12445-s001.zip]

Archive with 1 entries (1 files):
- ijms-2462808-supplementary.pdf
